# Supplementary material for: Changes in the Infant Mortality Rate in Twin Towns of Brazil: An Ecological Study
Source: Children (Basel). 2022 Oct 30;9(11):1662. doi: 10.3390/children9111662 (PMC9688833; doi:10.3390/children9111662)
Supplement: Supplementary file 1 [file children-09-01662-s001.zip]

Archive with 1 entries (1 files):
- children-1915106-supplementary.pdf
